# Supplementary material for: The Gastroprotective Effects of Anisomeles indica against Ethanol-Induced Gastric Ulcer through the Induction of IκB-α and the Inhibition of NF-κB Expression
Source: Nutrients. 2024 Jul 17;16(14):2297. doi: 10.3390/nu16142297 (PMC11279643; doi:10.3390/nu16142297)
Supplement: Supplementary file 1 [file nutrients-16-02297-s001.zip]

Archive with 1 entries (1 files):
- nutrients-3084406-supplementary.pdf
